# Supplementary material for: Litter Removal Counteracts the Effects of Warming on Soil Bacterial Communities in the Qinghai–Tibet Plateau
Source: Microorganisms. 2024 Nov 9;12(11):2274. doi: 10.3390/microorganisms12112274 (PMC11596962; doi:10.3390/microorganisms12112274)
Supplement: Supplementary file 1 [file microorganisms-12-02274-s001.zip › Supplementary Table S1.xlsx]

## Sheet: Zi-Pi plosts
OUT ID	Kingdom	Phylum	Treatment	Categorizing
OTU1094	Bacteria	Proteobacteria	Warming	Module hubs
OTU151	Bacteria	Bacteroidetes	Warming	Module hubs
OTU2503	Bacteria	Acidobacteria	Warming	Module hubs
OTU3725	Bacteria	Proteobacteria	Warming	Module hubs
OTU5648	Bacteria	Bacteroidetes	Warming	Module hubs
OTU63	Bacteria	Verrucomicrobia	Warming	Module hubs
OTU781	Bacteria	Proteobacteria	Warming	Module hubs
OTU1030	Bacteria	Proteobacteria	Warming	Connectors
OTU1105	Bacteria	Saccharibacteria	Warming	Connectors
OTU1168	Bacteria	Acidobacteria	Warming	Connectors
OTU186	Bacteria	Nitrospirae	Warming	Connectors
OTU29	Bacteria	Proteobacteria	Warming	Connectors
OTU314	Bacteria	Bacteroidetes	Warming	Connectors
OTU4730	Bacteria	Proteobacteria	Warming	Connectors
OTU507	Bacteria	Proteobacteria	Warming	Connectors
OTU867	Bacteria	Bacteroidetes	Warming	Connectors
OTU6651	Bacteria	Actinobacteria	Warming	Connectors
OTU127	Bacteria	Nitrospirae	Litter removal	Module hubs
OTU130	Bacteria	Acidobacteria	Litter removal	Module hubs
OTU196	Bacteria	Actinobacteria	Litter removal	Module hubs
OTU4190	Bacteria	Proteobacteria	Litter removal	Module hubs
OTU4298	Bacteria	Proteobacteria	Litter removal	Module hubs
OTU4980	Bacteria	Proteobacteria	Litter removal	Module hubs
OTU523	Bacteria	Proteobacteria	Litter removal	Module hubs
OTU829	Bacteria	Proteobacteria	Litter removal	Module hubs
OTU1170	Bacteria	Acidobacteria	Litter removal	Connectors
OTU1250	Bacteria	Proteobacteria	Litter removal	Connectors
OTU136	Bacteria	Proteobacteria	Litter removal	Connectors
OTU1392	Bacteria	Verrucomicrobia	Litter removal	Connectors
OTU142	Bacteria	Proteobacteria	Litter removal	Connectors
OTU1433	Bacteria	Bacteroidetes	Litter removal	Connectors
OTU1624	Bacteria	Acidobacteria	Litter removal	Connectors
OTU1649	Bacteria	Proteobacteria	Litter removal	Connectors
OTU1698	Bacteria	Verrucomicrobia	Litter removal	Connectors
OTU1996	Bacteria	Actinobacteria	Litter removal	Connectors
OTU2038	Bacteria	Acidobacteria	Litter removal	Connectors
OTU275	Bacteria	Nitrospirae	Litter removal	Connectors
OTU315	Bacteria	Acidobacteria	Litter removal	Connectors
OTU345	Bacteria	Proteobacteria	Litter removal	Connectors
OTU3733	Bacteria	Bacteroidetes	Litter removal	Connectors
OTU4043	Bacteria	Acidobacteria	Litter removal	Connectors
OTU415	Bacteria	Proteobacteria	Litter removal	Connectors
OTU4599	Bacteria	Acidobacteria	Litter removal	Connectors
OTU491	Bacteria	Proteobacteria	Litter removal	Connectors
OTU640	Bacteria	Bacteroidetes	Litter removal	Connectors
OTU699	Bacteria	Proteobacteria	Litter removal	Connectors
OTU880	Bacteria	Verrucomicrobia	Litter removal	Connectors
OTU959	Bacteria	Gemmatimonadetes	Litter removal	Connectors
OTU1856	Bacteria	Actinobacteria	Combined	Module hubs
OTU395	Bacteria	Proteobacteria	Combined	Module hubs
OTU552	Bacteria	Proteobacteria	Combined	Module hubs
OTU559	Bacteria	Chloroflexi	Combined	Module hubs
OTU636	Bacteria	Proteobacteria	Combined	Module hubs
OTU640	Bacteria	Bacteroidetes	Combined	Module hubs
OTU824	Bacteria	Chloroflexi	Combined	Module hubs
OTU90	Bacteria	Actinobacteria	Combined	Module hubs
OTU1254	Bacteria	Proteobacteria	Combined	Connectors
OTU1366	Bacteria	Acidobacteria	Combined	Connectors
OTU1369	Bacteria	Proteobacteria	Combined	Connectors
OTU1488	Bacteria	Proteobacteria	Combined	Connectors
OTU1540	Bacteria	Saccharibacteria	Combined	Connectors
OTU1835	Bacteria	Saccharibacteria	Combined	Connectors
OTU2244	Bacteria	Proteobacteria	Combined	Connectors
OTU2331	Bacteria	Proteobacteria	Combined	Connectors
OTU287	Bacteria	Nitrospirae	Combined	Connectors
OTU3324	Bacteria	Acidobacteria	Combined	Connectors
OTU5191	Bacteria	Verrucomicrobia	Combined	Connectors
OTU564	Bacteria	Gemmatimonadetes	Combined	Connectors
OTU5787	Bacteria	Acidobacteria	Combined	Connectors
OTU63	Bacteria	Verrucomicrobia	Combined	Connectors
OTU6641	Bacteria	Proteobacteria	Combined	Connectors
OTU806	Bacteria	Bacteroidetes	Combined	Connectors
OTU47	Fungi	Unclassified	Warming	Module hubs
OTU340	Fungi	Mortierellomycota	Warming	Module hubs
OTU355	Fungi	Ascomycota	Warming	Module hubs
OTU451	Fungi	Unclassified	Warming	Module hubs
OTU564	Fungi	Basidiomycota	Warming	Module hubs
OTU653	Fungi	Ascomycota	Warming	Module hubs
OTU812	Fungi	Mortierellomycota	Warming	Module hubs
OTU892	Fungi	Unclassified	Warming	Module hubs
OTU1104	Fungi	Cercozoa	Warming	Module hubs
OTU1117	Fungi	Unclassified	Warming	Module hubs
OTU1438	Fungi	Unclassified	Warming	Module hubs
OTU97	Fungi	Ascomycota	Warming	Connectors
OTU151	Fungi	Unclassified	Warming	Connectors
OTU206	Fungi	Chytridiomycota	Warming	Connectors
OTU244	Fungi	Unclassified	Warming	Connectors
OTU138	Fungi	Unclassified	Litter removal	Module hubs
OTU139	Fungi	Unclassified	Litter removal	Module hubs
OTU191	Fungi	Unclassified	Litter removal	Module hubs
OTU195	Fungi	Unclassified	Litter removal	Module hubs
OTU202	Fungi	Ascomycota	Litter removal	Module hubs
OTU236	Fungi	Ascomycota	Litter removal	Module hubs
OTU277	Fungi	Ascomycota	Litter removal	Module hubs
OTU304	Fungi	Ascomycota	Litter removal	Module hubs
OTU788	Fungi	Unclassified	Litter removal	Module hubs
OTU874	Fungi	Cercozoa	Litter removal	Module hubs
OTU1011	Fungi	Ascomycota	Litter removal	Module hubs
OTU1012	Fungi	Unclassified	Litter removal	Module hubs
OTU1057	Fungi	Unassigned	Litter removal	Module hubs
OTU1120	Fungi	Basidiomycota	Litter removal	Module hubs
OTU1197	Fungi	Unassigned	Litter removal	Module hubs
OTU1323	Fungi	Unclassified	Litter removal	Module hubs
OTU1355	Fungi	Ascomycota	Litter removal	Module hubs
OTU1364	Fungi	Unclassified	Litter removal	Module hubs
OTU1368	Fungi	Ascomycota	Litter removal	Module hubs
OTU1410	Fungi	Ascomycota	Litter removal	Module hubs
OTU1437	Fungi	Unclassified	Litter removal	Module hubs
OTU1677	Fungi	Unclassified	Litter removal	Module hubs
OTU73	Fungi	Unclassified	Litter removal	Connectors
OTU102	Fungi	Ascomycota	Litter removal	Connectors
OTU121	Fungi	Ascomycota	Litter removal	Connectors
OTU141	Fungi	Ascomycota	Litter removal	Connectors
OTU178	Fungi	Ascomycota	Litter removal	Connectors
OTU242	Fungi	Unclassified	Litter removal	Connectors
OTU270	Fungi	Unclassified	Litter removal	Connectors
OTU278	Fungi	Unclassified	Litter removal	Connectors
OTU321	Fungi	Ascomycota	Litter removal	Connectors
OTU352	Fungi	Ascomycota	Litter removal	Connectors
OTU392	Fungi	Ascomycota	Litter removal	Connectors
OTU632	Fungi	Unclassified	Litter removal	Connectors
OTU1274	Fungi	Basidiomycota	Litter removal	Connectors
OTU1353	Fungi	Cercozoa	Litter removal	Connectors
OTU1512	Fungi	Unclassified	Litter removal	Connectors
OTU2522	Fungi	Unclassified	Litter removal	Connectors
OTU4345	Fungi	Ascomycota	Litter removal	Connectors
OTU5000	Fungi	Unclassified	Litter removal	Connectors
OTU5039	Fungi	Mortierellomycota	Litter removal	Connectors
OTU99	Fungi	Basidiomycota	Combined	Module hubs
OTU157	Fungi	Ascomycota	Combined	Module hubs
OTU817	Fungi	Ascomycota	Combined	Module hubs
OTU883	Fungi	Ascomycota	Combined	Module hubs
OTU985	Fungi	Mucoromycota	Combined	Module hubs
OTU1253	Fungi	Ascomycota	Combined	Module hubs
OTU79	Fungi	Ascomycota	Combined	Connectors
OTU80	Fungi	Ascomycota	Combined	Connectors
OTU188	Fungi	Ascomycota	Combined	Connectors
OTU222	Fungi	Olpidiomycota	Combined	Connectors
OTU296	Fungi	Unclassified	Combined	Connectors
OTU315	Fungi	Unclassified	Combined	Connectors
OTU465	Fungi	Unclassified	Combined	Connectors
OTU518	Fungi	Unclassified	Combined	Connectors
OTU657	Fungi	Unclassified	Combined	Connectors
OTU798	Fungi	Unclassified	Combined	Connectors
OTU1112	Fungi	Unclassified	Combined	Connectors
OTU2340	Fungi	Mortierellomycota	Combined	Connectors
